# Supplementary material for: Techno-Hypochondria: A Concept Analysis of Wearable Technology-Induced Health Anxiety Among Healthcare Professionals—Implications for Nursing Management
Source: Healthcare (Basel). 2026 Jul 2;14(13):1971. doi: 10.3390/healthcare14131971 (PMC13360716; doi:10.3390/healthcare14131971)
Supplement: Supplementary file 1 [file healthcare-14-01971-s001.zip]

Archive with 1 entries (1 files):
- healthcare-4338392-supplementary.pdf
